# Supplementary material for: Red blood cell mannoses as phagocytic ligands mediating both sickle cell anaemia and malaria resistance
Source: Nat Commun. 2021 Mar 19;12:1792. doi: 10.1038/s41467-021-21814-z (PMC7979802; doi:10.1038/s41467-021-21814-z)
Supplement: Supplementary file 4 — Source Data [file 41467_2021_21814_MOESM4_ESM.xlsx]

## Sheet: Figure 1a
GNA			NPL			G.Simp			STL			AAL			MAL-II			SNA			s.Japan
HbAA	HbSS		HbAA	HbSS		HbAA	HbSS		HbAA	HbSS		HbAA	HbSS		HbAA	HbSS		HbAA	HbSS		44.49	36.71
0.76	8.97		0.77	9.07		1.15	1.83		166.04	131.97		1101.04	1888.97		812.29	851.81		426.29	638.81		44.06	70.59
0.8	8.83		0.84	9.33		0.93	1.77		165.65	157.63		1819.65	3228.63		553.06	969.89		377.06	448.89		45.79	148.66
0.73	3.56		1.24	4.35		1.23	1.04		118.2	141.71		1836.2	2650.71		603.19	1002.66		547.19	500.66		59.2
0.81			1.05			1.6			145.1			1508.1			1063.9			189.9			87.95
0.79			1.02			1.44			126.82			1541.82			611.85			418.85			39.11	41.35
															698.71	1023.45		648.71	890.45		29.57
															743.67			461.67			82.64	28.45
															892.74	817.55		498.74	773.55			52.64
																592.84			534.84
																						44.67
																1162.17			940.17			275.14
																782.14			896.14			67.91
																771.51			967.51
																						60.54
0.52	12.54		0.87	12.44		0.58	1.29		75.54	167.84		1016.54	560.84			849.64			826.64			30.63
0.42	10.06		0.57	10.76		0.52	0.57		93.91	84.76		839.01	1003.76			805.03			687.03			48.99
	4.54			4.54			0.64			163.94			414.94			966.19			877.19			25.88
	2.7			2.49			0.87			103.83			390.83			863.68			720.68
																						30.91
																673.61			598.61			29.93
																583.73			530.73			156.71
																614.71			567.71			40.87
																559.97			591.97

## Sheet: Figure 2a
n	45	57	6	34	8	12	3	59
	HbAA	HbAS	Beta Thalessemia	HbSC	HbS/Beta Thal	HbSS microcytic	HbSS HPFH	HbSS
	1.95	0.69	0	1.61	0.43	0.42	0.47	9.09
	0.33	0.72	0.23	3.22	1.33	11.1	0.58	9.2
	0.26	0.78	0.3	0.93	15.59	7.26	5.21	11.88
	0.18	2.11	0.77	0.69	6.2	1.15		9.3
	0.06	1.02	1.82	1.45	2.15	0.83		15
	0.28	0.41	0.45	3.48	1.2			3.62
	0.58	0.33		12.56	1.45			12.33
	0.69	0.37		0.88	0.73			17.44
	0.51	0.81		1.52				10.31
	0.37	0.42		0.56				12.96
	0.63	0.22		0.92		9.4		6.8
	0.5	0.08		0.08		2.25		8.12
	0.29	0.65		10.61		5.21		3.68
	0.34	0.64				0.22		3.95
	0.89	0.88		0.81				7.52
	0.67	0.24		1.21		1.16		3.48
	0.12	0.52		0.56		0.5		7.47
	0.33	0.82		0.66		2.02		7.44
	0.31	0.63		0.73				10.83
	1.86	0.46		1.21				9.01
	2.03	0.68		0.52				6.46
	0.7	0.46		0.69				11.12
	0.72	0.24		0.69				7.92
	0.81	0.24		18.84				0.61
	0.56	0		1.5				21.28
		0.34						0.46
	1.23	0.62		0.08				12.75
	0.68	0.39		8.63
	0.52	0.45		0.46
	0.42	0.23		5.04				5.89
		1.52		0.34				6.46
		0.5		0.71				4.61
		0.61						5.92
		0.84		12.54				0.32
		0.25		0.01				7.71
	1.93	0.41		0.99				8.49
	0.71	0.83						2.83
	0.44	0.14						7.65
	0.58	0.47						0
	0.66							8.75
	0.45			0.77				6.24
	1.27							1.68
	0.56							0.68
								5.83
		0.06						2.18
	1.37	0.14
	1.42	0.42
	0.59	0.29						2.81
	0.11							6.85
	0.5	0.29						2.69
	0.9	0.2						0.57
	0.62
	0.56	0.51						18.2
		0.8						14.86
		0.65						18.72
		0.53						4.44
		0.59						12.03
		1.51						6.74
		0.38						12.47
		1.57						9.37
								11.63
		0.67						8.29
		0.21						3.27
		0.34						8.79
		0.58

## Sheet: Figure 2c
LDH	RBC
439	4.17
290	5.69
621	3.3
665	2.96
472	3.38
619	3.79
518	2.18
964	2.88
552	2.61
714	2.28
402	2.65
436	3
562	2.5
592	3.61
526	3.12
599	2.86
520	3.58
776	3.2
594	3.15
717	2.79
398	2.9
521	2.83
659	2.8
410	2.66
586	3.34
321	3.66
328	4.35
925	2.14
703	2.32
710	2.42
622	2.66
468	3.19
473	4.09
776	2.85
598	2.8
581	2.34
827	2.53
403	3.54
529	2.76
683	2.92
505	3.28
443	4.13
529	2.41
645	3.7
660	3.11
563	2.53
478	3.44
381	3.24
401	4.22
668	3.62
582	3.68
601	3.37
683	3.45
710	2.34
770	2.53
510	3.09
603	2.91
544	2.64
647	2.37
452	3.07
464	3.64
606	3.29
505	3.16
507	2.92
327	2.37
366	3.44
563	2.73
471	3.91
670	3.37
447	3.47
539	3.52
561	2.96
421	2.48
855	2.67
830	2.65
520	2.97
372	2.33
348	1.96
616	2.3
593	2.52
740	2.33
643	2.68
383	2.83
314	2.25
819	2.18
484	3.34
682	2.63
711	2.34
505	2.54
369	2.34
405	3.53
514	3
468	2.23
339	4.57
407	3.09
635	3.52
312	1.88
701	2.79
469	2.76
612	2.79
671	3.05
506	3.24
450	3.46
870	2.21
577	3.23
497	3.13
430	3.77
758	2.78
482	2.9
491	2.07
621	3.05
327	3.21
489	2.53
396	2.86
633	3.89

## Sheet: Figure 2d
GNA	RBC
0.47	4.17
0.58	5.69
9.09	3.3
9.2	2.96
11.88	3.38
9.3	3.79
15	2.18
3.62	2.88
12.33	2.61
17.44	2.28
10.31	2.65
12.96	3
6.8	2.5
8.12	3.61
3.68	3.12
3.95	2.86
7.52	3.58
3.48	3.2
7.47	3.15
7.44	2.79
10.83	2.9
9.01	2.83
6.46	2.8
11.12	2.66
7.92	3.34
0.61	3.66
0.46	4.35
12.75	2.14
5.89	2.32
6.46	2.42
4.61	2.66
5.92	3.19
0.32	4.09
7.71	2.85
8.49	2.8
2.83	2.34
7.65	2.53
0	3.54
8.75	2.76
6.24	2.92
1.68	3.28
0.68	4.13
5.83	2.41
2.18	3.7
2.81	3.11
6.85	2.53
2.69	3.44
0.57	3.24
11.1	4.22
7.26	3.62
1.15	3.68
0.83	3.37
0.35	3.45
15.07	2.34
9.57	2.53
12.83	3.09
10.2	2.91
14.56	2.64
11.6	2.37
4.81	3.07
0.68	3.64
10.55	3.29
3.81	3.16
8.14	2.92
11.53	2.37
0.31	3.44
7.97	2.73
4.58	3.91
11.71	3.37
6.44	3.47
12.87	3.52
4.49	2.96
12.31	2.48
2.86	2.67
4.28	2.65
7.1	2.97
10.78	2.33
12.95	1.96
8.66	2.3
14.97	2.52
9.5	2.33
6.85	2.68
2.62	2.83
8.32	2.25
16.4	2.18
8.41	3.34
5.65	2.52
16.18	2.63
9.72	2.34
5.93	2.54
0.56	3.53
7.61	3
11.38	2.23
0.19	4.57
5.83	3.09
1.73	3.52
20.1	1.88
8.99	2.79
20.1	2.76
12.54	2.79
10.06	3.05
4.54	3.24
8.83	3.46
8.41	2.21
7.08	3.23
12.18	3.13
4.18	3.77
15.16	2.78
8.97	2.9
8.83	2.07
3.56	3.05
14.44	3.21
15.21	2.53
8.97	2.86
11.89	3.89

## Sheet: Figure 2e
GNA	LDH
0.47	439
0.58	290
9.09	621
9.2	665
11.88	472
9.3	619
15	518
3.62	964
12.33	552
17.44	714
10.31	402
12.96	436
6.8	562
8.12	592
3.68	526
3.95	599
7.52	520
3.48	776
7.47	594
7.44	717
10.83	398
9.01	521
6.46	659
11.12	410
7.92	586
0.61	321
0.46	328
12.75	925
5.89	703
6.46	710
4.61	622
5.92	468
0.32	473
7.71	776
8.49	598
2.83	581
7.65	827
0	403
8.75	529
6.24	683
1.68	505
0.68	443
5.83	529
2.18	645
2.81	660
6.85	563
2.69	478
0.57	381
11.1	401
7.26	668
1.15	582
0.83	601
0.35	683
15.07	710
9.57	770
12.83	510
10.2	603
14.56	544
11.6	647
4.81	452
0.68	464
10.55	606
3.81	505
8.14	507
11.53	327
0.31	366
7.97	563
4.58	471
11.71	670
6.44	447
12.87	539
4.49	561
12.31	421
2.86	855
4.28	830
7.1	520
10.78	372
12.95	348
8.66	616
14.97	593
9.5	740
6.85	643
2.62	383
8.32	314
16.4	819
8.41	484
16.18	682
9.72	711
5.93	505
12.82	369
0.56	405
7.61	514
11.38	468
0.19	339
5.83	407
1.73	635
20.1	312
8.99	701
20.1	469
12.54	612
10.06	671
4.54	506
8.83	450
8.41	870
7.08	577
12.18	497
4.18	430
15.16	758
8.97	482
8.83	491
3.56	621
14.44	327
15.21	489
8.97	396
11.89	633

## Sheet: Figure 2f
HbAA	HbSS	HbSS
None	None	Mannan
2.899		6.16
4.225	28.42
7.343	15.94
4.317	16.83	5.21
10.67	28.46
8.53	46.19	18.89
10.81	32.97	10.4

## Sheet: Figure 3a
PNA - Healthy	PNA - Oxidised	GNA - Healthy	GNA - Oxidised	Mannan
		0.105	1.5	0.15
		0.125	1.35	0
		0.235	1.83	0
		0.055	2.05	0.2
		0.12	1.6	0
		0.26	1.55	0.1
		0.39	0.8	0.1
		0.215	1.3	0.2
0.815	0.9
0.63	0.185
0.18	0.265
0.03	0.065
0.05	0
0.055	0.06
0.04	0.115

## Sheet: Figure 3c
FC fusion	Dectin 1	Dectin 1	Dectin 2	Dectin 2	MR-CR	MR-CR	MR-CRD	MR-CRD	MR-CRD	Mincle	Mincle	MAH	MAH
Mannan	None	None	None	None	None	None	None	None	Mannan	None	None	None	None
Oxidation	Untreated	Oxidised	Untreated	Oxidised	Untreated	Oxidised	Untreated	Oxidised	Oxidised	Untreated	Oxidised	Untreated	Oxidised
	0.34	0	0	0	0.13	0.38	0.7	1.3	0.06	0.01	0	0	0
	0	0	0	0	0	0	0.25	1.17	0	0	0	0	0
	0.08	0	0.61	0.71	0.81	0.85	1.1	1.59	0	1.22	0.59	0.1	0
	0.24	0	0	0	0	0.74	0.65	1.16	0.32	1.01	0.64	0	0.67
	0.24	0	0	0	0	0	1.23	3.2	0	0	0	0	0
	0	0	0	0	0	0	0.65	1.47	0	0	0	0	0
	0	0.67	0	0.21	0	0.55	0.65	2.99	1.09	0	0.15	0	0

## Sheet: Figure 3e
Scramble	siRNA
14.2	3.5
38.9	11.5
23.3	10.9
32.3	8.1

## Sheet: Figure 3f
n	7	4	4	8	5	5	5
	HbAA	HbAA	HbAA	HbSS	HbSS	HbSS	HbSS
	None	Mannan	Chitin	None	Mannan	Chitin	Laminarin
	2.899	4.977	5.102	23.2	2.439	4.305	20.3
	4.225	0.997	3.597	23.9	9.701	5.941	16.3
	7.343	11.404	3.968	19.9	5.372	10.345	23.5
	4.317	2.996	3.906	23.2	7.673	4.762	20.3
	10.67			20.49	6.24	16.17	23.87
	8.53			32.4
	10.81			36.2
				41.6

[truncated: 45 more sheets: Figure 3g, Figure 3h, Figure 3i, Fig4a, Fig 4b, Fig 4c, Fig 4d, Fig 4e, Fig 4g, Fig 4i, Figure 4b FACS, Figure 4b Correlations, Figure 4c FACS, Fig 5a, Fig 5b, Fig 5c, Fig 5d, Ext Fig 1a, Ext Fig 1d, Ext Fig 1e …]
